# Supplementary material for: Celiac—the lone horse? An autoimmune condition without signals of microbiota dysbiosis
Source: Microbiol Spectr. 2023 Aug 11;11(5):e01463-23. doi: 10.1128/spectrum.01463-23 (PMC10581062; doi:10.1128/spectrum.01463-23)
Supplement: Supplemental Table S1 — Patient characteristics of the five patients sampled longitudinally throughout gluten-free diet intervention. [file spectrum.01463-23-s0001.xlsx]

## Sheet: Sheet1
Supplementary Table 1. Patient characteristics of the five patients sampled longitudinally throughout gluten-free diet intervention.
Patient ID	Alpha trend	Age	BMI	Sex	Birth order	IgA Range, T1	IgA Range, T2	IgA Range, T3
1	Decrease	10.5833	Low	F	Second	10-50	<10	<10
2	Decrease	6.33333	Low	F	First	>100	51-100	10-50
3	Increase	5.5	Low	F	First	>100	<10	<10
4	Increase	10.1667	High	F	Second	51-100	10-50	<10
5	Increase	4.58333	Low	F	First	51-100	10-50	<10
No differences were observed in the patient characteristics when considering the sub-group with increasing alpha diversity (n=3) versus that with decreasing alpha diversity (n=2) throughout the diet intervention (sample sizes too small for statistical inference).
